# Supplementary material for: Agonal Factors Distort Gene-Expression Patterns in Human Postmortem Brains
Source: Front Neurosci. 2021 Mar 25;15:614142. doi: 10.3389/fnins.2021.614142 (PMC8027124; doi:10.3389/fnins.2021.614142)
Supplement: Supplementary file 1 [file Table_1.xlsx]

## Sheet: Sheet1
Extended table 1. microarray data to adjust latent variables of agonal factors
disease	Platform	study	Data ID
ASD	Illumina Ref8 v3	Voineagu26	GSE28521
	Illumina Ref8 v3	Chow43	GSE28475
	Affy HG-U133 plus2	Garbett44	Mirnicslab.org
Schizophrenia	Affy HuGene 1.0 ST	Chen36	GSE35978
	Affy HG-U133 plus2	Lanz45	GSE53987
	Affy HG-U133 plus2	Maycox46	GSE17612
	Affy HG-U133A	Iwamoto47	GSE12649
	Affy HG-U133 plus2	Narayan48	GSE21138
IBD	Illumina HumanHT-12 V3	Granlund49	E-MTAB-184
