# Supplementary material for: Agonal Factors Distort Gene-Expression Patterns in Human Postmortem Brains
Source: Front Neurosci. 2021 Mar 25;15:614142. doi: 10.3389/fnins.2021.614142 (PMC8027124; doi:10.3389/fnins.2021.614142)
Supplement: Supplementary file 2 [file Table_2.xlsx]

## Sheet: Sheet1
Extended table 2. DEG list of fever and infection
Upregulated in fever	Downregulated in fever	Upregulated in infection	Downregulated in infection
STAB1	RBM3	SPARC	EGR4
IL32	CIRBP	GNLY	ARC
BST2	GSTZ1	RNASET2	NPTX2
MKNK2	TARBP1	HLA-DRA	CAMK2B
IFITM1	DCAF8	LAPTM5	RTN2
H2BC5	ICA1	TYROBP	GFOD1
IRF7	HGSNAT	SLCO2B1	HOMER1
PCBD1	PYGB	CSF1R
CDK2AP2	MAGED2	A2M
MS4A6A	ARFGAP1	HCLS1
BANF1	EIF3K	LY86
CRELD1	SCPEP1	RGS10
RBM14	PNMA3	PDLIM1
H2BC12	ACTR1B	LPAR6
S100A11	ZNRD2	CD74
AUP1	NIT2	ITM2A
RGS3	FIBP	MGST2
STIP1	TSR2	PSME1
NQO1	PRMT7	CD37
CSTB	MAGED1	HAMP
PLOD1	GOLGA8A	CSF3R
PDLIM1	PSMG1	LGALS9
GBP2	ACTR1A	ARHGDIB
LAT2	SLC6A1	FN1
TPT1	ARHGEF4	TMBIM4
CCT3	TSNAX	CD300A
LEF1	EXOC3	ADAMTS1
IFITM2	SPAG7	SCIN
SLC15A3	USP5	C1QA
AHSA1	NPTX2	IL10RA
C1QA	KATNB1	SELPLG
PAPOLA	PSPC1	ALDH9A1
JMJD6	GPC1	IFITM1
SP100	UQCRC1	SLC2A5
SERPINH1	C16orf58	PNRC1
P4HA2	HMGB3	TPPP3
NUPR1	UROD	CNDP2
CP	BLVRA	MS4A6A
ARHGDIB	NDUFV1	C3
SDF2L1	PPP2R1A	APOC1
PLOD3	RHOT2	DAD1
SHC1	DDB1	ABLIM1
PDIA3	LANCL1	PLA1A
IFI30	NFU1	GBP2
XPO1	PRKRIP1
CALR	GSS
HIGD1B	SNCG
MANF	CPSF4
SPR	VPS4A
LGALS9	SYT11
CRYAB	COQ4
RPS27L	NRSN2
IFI16	HABP4
CLDN15	GPRASP1
CHORDC1	DCUN1D2
CHD1	PARP2
TYROBP	DYNC2LI1
IFI44	PSMB2
VSIG4	ENSA
FCER1G	AMPD2
ARPC1B	TRO
FUBP1	APEX1
TNFRSF1A	MAP3K12
CSRP2	SPG7
UBE2L6	STOML1
NPC2	FARSA
DNASE1L2	PTGES2
PPIB	MAN1B1
PTBP1	LIN7B
CEBPB	CBX7
XAF1	TOMM20
C1QB	CCNH
DYNLT1	PEX16
LAPTM5	ZNF266
TM4SF1	CLASP2
SLCO4A1	AFG3L2
PGAM2	ATP6V0E2
GNG11	PSMD13
STYXL1	ARF5
FKBP4	CRMP1
JTB	ENTPD6
STAT6	CSPG5
AKR1C3	PNMA2
PPID	COL4A5
HAMP	CPLX2
DNAJB1	RASL11B
SERF2	MAGEF1
BCL6	STRADA
P4HA1	HARS1
GYPC	DNM1L
RELA	NME5
CTSA	ACSL6
RNASET2	SPPL2B
TUBA1C	ARFGAP2
TAGLN2	CADM3
NINJ1	FEN1
FXYD5	LIMK1
GPR4	NDUFS1
SP110	LRRC20
HSP90AA1	COMMD4
SPI1
MGST2
FASTKD1
NOP10
CYBA
AQP1
IRF9
TYMP
TCAP
BCL3
PDIA4
GIMAP4
HSPE1
PLAAT4
RPS16
SH3BGRL3
SEC61B
FXR1
CETN3
PKP4
A2M
CD14
C1QTNF1
SIPA1
RHBDF2
SIRT7
FTL
HMBOX1
DNAJA1
H2BC21
TNFRSF1B
CD22
MORC2
SAT1
NMT2
ANKRD17
APOL1
MCL1
GRN
TIMP1
UPF2
SYNM
USF2
CD63
MGAT1
EPHX1
TMEM176A
CTSZ
TCOF1
SPATS2L
CAMTA1
CTDSP2
PRPF38B
SAFB2
TARS1
TMEM176B
UBE2D3
PEX6
CFDP1
RAMP3
ROCK1
MGLL
RALGDS
TNIP2
TREM2
IVNS1ABP
SLCO2B1
KRCC1
LPIN1
SAMD4A
PHF14
NME7
KTN1
HMOX1
SNAP23
GSTP1
MAP4
ACIN1
EIF4EBP1
RRAS
HNRNPH3
NXF1
NOL8
KLF6
HIBCH
ZNF768
MARS1
TGM2
BAX
CD37
OFD1
PTPN6
BANP
PDIA6
CSPP1
EIF3E
RPS19
APOL3
NOP56
NDRG1
RPL5
NMT1
C1R
ATP6V0E1
SEC11A
GSDMB
MTCP1
TPD52L2
MPHOSPH8
RPL22
DERL2
CD53
KIF5B
TNFRSF6B
PRELP
NUCB2
RBM38
AGPAT1
TCIRG1
FKBP2
MYL12A
BAG3
NDP
SCARB1
RBBP6
FN1
S100A10
RPS6
EIF3J
TOP1
HIPK2
RPS3
VAMP8
NCOR1
FLII
C1orf54
LMO2
SEMA3F
SLC25A28
PPP1R12A
PLXND1
LPAR1
TRIM22
RNF130
