# Supplementary material for: Agonal Factors Distort Gene-Expression Patterns in Human Postmortem Brains
Source: Front Neurosci. 2021 Mar 25;15:614142. doi: 10.3389/fnins.2021.614142 (PMC8027124; doi:10.3389/fnins.2021.614142)
Supplement: Supplementary file 3 [file Table_3.xlsx]

## Sheet: Sheet1
Extended table 3. Estimated cell type proportion of terminal states
	Ast	End	Ex	Mic	Oli	Per
surgery	0.0904351	0.422521	0.238489	0.0685502	0.142402	0.0376028
non-surgery	0.109014	0.433269	0.202615	0.0637278	0.151776	0.0395978
birthprb	0.109937	0.43377	0.206021	0.0647067	0.146726	0.0388398
non-brthprb	0.106542	0.431881	0.200757	0.062812	0.157579	0.040428
fever	0.110916	0.433573	0.183398	0.076889	0.152833	0.0423903
non-fever	0.107632	0.432732	0.210413	0.0595811	0.151047	0.0385954
infect	0.121439	0.433341	0.179761	0.0718408	0.151588	0.0420295
non-infect	0.105382	0.432846	0.209359	0.0619964	0.151467	0.038949
unconc	0.106472	0.433366	0.201722	0.0668667	0.150976	0.0405972
non-unconc	0.110644	0.432468	0.205924	0.0605457	0.152062	0.0383569
ventilat	0.0735132	0.425763	0.245358	0.0564688	0.160815	0.0380822
non-ventilat	0.108851	0.433024	0.203228	0.0639609	0.151382	0.0395537
